# Supplementary material for: ELDA: real-time functional drug profiling in acute lymphoblastic leukemia
Source: Front Oncol. 2026 Mar 20;16:1685447. doi: 10.3389/fonc.2026.1685447 (PMC13046488; doi:10.3389/fonc.2026.1685447)
Supplement: Supplementary file 2 [file Table1.xlsx]

## Sheet: Supplementary Table 1
Supplementary Table 1. Pilot screening of FDA-approved anticancer drugs (drugs obtained from the Developmental Therapeutics Program, NCI). Drugs selected for the ELDA screening are highlighted in yellow.
Drug	PT1	PT2	PT3	PT4	PT5	PT6	PT7	PT8	RS4;11	Mecanism of action	[ELDA max concentration]	Reason for exclusion
Dactinomycin	1	1	2	8	2	1	8	2	8	Antibiotic - DNA intercalation	0.0072 uM
Vincristine	4	4	4	3	4	4	6	3	4	Microtubule/Topoisomerase inhi.	0.2 uM
Vinblastine	3	4	5	4	4	4	5	4	8	Microtubule/Topoisomerase inhi.		Drug of the same mechanism already selected
Idarubicin	3	3	4	8	4	3	8	4	4	Anthracycline	0.2 uM
Daunorubicin	3	3	4	8	4	5	8	3	4	Anthracycline		Drug of the same mechanism already selected
Clofarabine	4	4	4	8	5	4	3	5	5	Antimetabolite - nucleotide analog	0.2 uM
Trametinib	2	8	2	8	4	1	8			KI (MEK1,2)		Drug of the same mechanism already selected
Plicamycin	4	4	4	8	4	4	8	4	4	Antibiotic - RNA synthesis inhi.
Mitoxantrone	3	3	5	8	5	3	8	4	5	Antibiotic -DNA intercalation	0.2 uM
Carfilzomib	1	1	1	8	8	8	8			Proteasome inhi.	0.0072 uM
Cladribine	4	4	4	8	5	5	8	3	5	Antimetabolite - nucleotide analog	0.2 uM
Doxorubicin	4	4	8	8	4	4	6	4	4	Anthracycline		Drug of the same mechanism already selected
Panobinostat	3	4	3	8	4	8	6			HDAC inhi.	0.2 uM
Gemcitabine	3	4		4	8	4			8	Antimetabolite - nucleotide analog	0.2 uM
Romidepsin	3	2	8	8		2	8			HDAC inhi.	0.0072 uM
Copanlisib	3	3	3	8		8	8		4	KI (PI3K)	0.2 uM
Lomustine	1	4	3	8		8	8			Alkylating agent		Drug of the same mechanism already selected
Teniposide	5	6	4	6	6	4	8	6	5	Microtubule/Topoisomerase inhi.		Drug of the same mechanism already selected
Ixazomib citrate	4	4	8	8	4	8	3			Proteasome inhi.		Drug of the same mechanism already selected
Epirubicin	8	4	5	8	5	4	8	5	4	Anthracycline		Drug of the same mechanism already selected
Venetoclax	3	5	8	8	3	6	8	8	2	BCL-2 inhibitor	0.2 uM
Asparaginase	1	8	8	8		8	1			Antimetabolite - deplet asparagine	0.72 U
Omacetaxine	4	4	8	8	4	4	8			protein translation inhibitor	5 uM
Triethylenemelamine	5	5	6	8	5	8	5	5	5	Alkylating agent		Drug of the same mechanism already selected
Mitomycin	5	4	5	8	5	4	8	8	5	Antibiotic- DNA synthesis inhi.		Drug of the same mechanism already selected
Ixabepilone	3	4		8	8	4			8	Microtubule/Topoisomerase inhi.	0.2 uM
Dexamethasone	8	3	8	8		5	3			Corticosteroid-	0.2 uM
Bortezomib	3	3	3	8	8	8	8			Proteasome inhi.	0.2 uM
Cytarabine	4	5	8	8	6	4	4	6	8	Antimetabolite - nucleotide analog	5 uM
Valrubicin	5	4	5	8	5	8	8	5	6	Anthracycline		Drug of the same mechanism already selected
Topotecan	4	4		8	8	6	4		8	Microtubule/Topoisomerase inhi.	5 uM
Belinostat	4	8	5	8	6	5	6			HDAC inhi.	5 uM
Selinexor	5	5	5	8	6	6	6	8	5	Nuclear export inhi.	5 uM
Fedratinib	5	6	5	8	6	5	6	6	8	KI (JAK2)	5 uM
Fulvestrant	8	8		8	4	8		1	6	Estrogen receptor antagonist		Not relevant in pediatric cancer
Ponatinib	8	6	4	8	6	5	8			KI (ABL1, KIT, PDGFRA)	5 uM
Bleomycin	5	6	8	6	4	5	8	8	8	Antibiotic - oxidative DNA damage		Drug of the same mechanism already selected
Etoposide	5	5	8	8	6	5	8	8	5	Microtubule/Topoisomerase inhi.		Drug of the same mechanism already selected
Fludarabine	8	6	4	8	6	6	8	6	6	Antimetabolite - nucleotide analog	5 uM
Alpelisib	6	4	5	8	5	8	6	8	8	KI (PI3K/AKT)	5 uM
Neratinib	6	6	6	8	6	8	6	6				Low activity at maximum concentration tested
Dacomitinib	6	6	5	8	8	6	6	6	8			Low activity at maximum concentration tested
Gilteritinib	5	8	4	8	4	8	8	6	8	KI (FLT3)	5 uM
Erlotinib	8	8		8	4	6		4	8	KI (EGFR)	5 uM
Melphalan	6	8	6	8	6	5		8	6			Low activity at maximum concentration tested
Vorinostat	6	6		8	6	6			8	HDAC inhi.	5 uM
Ceritinib	6	5	8	8	5	6	8	6	8			Low activity at maximum concentration tested
Binimetinib	8	4	8	8		4	8			KI (MEK 1/2)	5 Um
Gefitinib	8	8	4	8	8	8			3			Low activity at maximum concentration tested
Crizotinib	6	6	6	5	8	8	8					Low activity at maximum concentration tested
Mechlorethamine	6	5	4	8	8	6	8	8	8			Low activity at maximum concentration tested
Pipobroman	6	6	8	8	6	5	8	8	6			Low activity at maximum concentration tested
Paclitaxel	8	8	8	8	8	2	8	8	3			Low activity at maximum concentration tested
Irinotecan	6	8		8	8	5			6			Low activity at maximum concentration tested
Niraparib	4	8	4	8	8	8	8			PARP inhibitor	5 uM	Low activity but included based on mechanism of action
Palbociclib	6	8	8	8	6	8		4				Low activity at maximum concentration tested
acildidrazona T.#5	8	6	8	8	5	6	8		6			Low activity at maximum concentration tested
Abemaciclib	6	6	6	8	6	6	8	8	8			Low activity at maximum concentration tested
Brigatinib	6	8	6	8	6	8	6	6	8			Low activity at maximum concentration tested
Uracil mustard	6	6	8	8	8	6	5	8	8			Low activity at maximum concentration tested
Decitabine	6	6	6	8	8	5	8	8	8			Low activity at maximum concentration tested
Docetaxel	8	8		8	8	2			8			Low activity at maximum concentration tested
Sunitinib	6	6		8	8	6			8			Low activity at maximum concentration tested
Erismodegib	8	8	8	8	8	1	8					Low activity at maximum concentration tested
Bosutinib	6	8	8	8	5	6	6	8	8	Src, ABL1	5 uM	Low activity but included based on mechanism of action
Duvelisib	8	4	5	8	8	8	6	8	8	KI (PI3K-δ,γ)	5 uM	Low activity but included based on mechanism of action
acildidrazona #12	8	6	6	8		6	8					Low activity at maximum concentration tested
Vinorelbine tartrate	6	6	8	8		6	8					Low activity at maximum concentration tested
Azacitidine	8	6	4	6	8	8	8	8	8	DNA demethylation agent	5 uM	Low activity but included based on mechanism of action
Dexrazoxane	6	6	6	8	8	8	8	8	6			Low activity at maximum concentration tested
Oxaliplatin	6	6	8	8	8	6	8	8	6			Low activity at maximum concentration tested
Lenvatinib	8	8	8	5	8	8	5					Low activity at maximum concentration tested
Vismodegib	2	8	8	8	8	8	8					Low activity at maximum concentration tested
Axitinib	8	8	8	8	6	8	4			KI (VEGFR1, 2, 3 , PDGFRB)	5 uM	Low activity but included based on mechanism of action
Ibrutinib	5	8	8	8	5	8	8			KI (BTK)	5 uM	Low activity but included based on mechanism of action
Lenalidomide	8	5		8	8	6			8			Low activity at maximum concentration tested
Selpercatinib	8	6	8	8		8	5					Low activity at maximum concentration tested
Thiotepa	6	6	8	5	8	8	8	8	8			Low activity at maximum concentration tested
Glasdegib	8	4	5	8	8	8	8	8	8	Hedgehog Pathway Inhi.	5 uM	Low activity but included based on mechanism of action
Rucaparib	6	5	8	8	8	8	8					Low activity at maximum concentration tested
Chlorambucil	6	8	8	6	8	8	8	8	6			Low activity at maximum concentration tested
Cisplatin	8	4	8	8	8	8	8	8	6		5 uM	Low activity but included based on mechanism of action
Imiquimod	8	8	8	8	8	4	8	8	6			Low activity at maximum concentration tested
Celecoxib	8	8		8	4	8			8			Low activity at maximum concentration tested
Selumetinib	8	8		8	8	4			8	KI (MEK1)	5 uM	Low activity but included based on mechanism of action
acildidrazona #7	6	8	8	8		6	8					Low activity at maximum concentration tested
Thioguanine	8	8	8	8	8	6		8	5	Antimetabolite-purine analog	5 uM	Low activity but included based on mechanism of action
Nelarabine	4	8	8	8	8	8	8			Antimetabolite-purine analog	5 uM	Low activity but included based on mechanism of action
Cabozantinib	6	8	6	8	8	8	8					Low activity at maximum concentration tested
Avapritinib	8	8	8	8	4	8	8					Low activity at maximum concentration tested
Zanubrutinib	8	8	8	8		8	8		4	BTK	5 uM	Low activity but included based on mechanism of action
Streptozocin	8	8	8	8	8	8	8	3	8			Low activity at maximum concentration tested
Tretinoin	6	5	8	8	8	8	8	8	8			Low activity at maximum concentration tested
Talazoparib	6	8	8	8	8	5	8	8	8			Low activity at maximum concentration tested
Pomalidomide	8	8	8	8	8	5	6	8	8			Low activity at maximum concentration tested
Capmatinib	8	3	8	8	8	8	8	8	8	KI (c-Met )	5 uM	Low activity but included based on mechanism of action
Dasatinib	8	8		8	5	8			8	KI (ABL1, Src,BTK, KIT)	10 uM	Low activity but included based on mechanism of action
Afatinib	6	6		8	8	8	8	8	8			Low activity at maximum concentration tested
Vandetanib	8	8	8	8	6	8	8	6				Low activity at maximum concentration tested
Methoxsalen	8	4	8	8	8	8	8	8	8			Low activity at maximum concentration tested
Dabrafenib	8	6	8	8	6	8	8	8	8			Low activity at maximum concentration tested
Cobimetinib	8	8	4	8	8	8	8	8	8	KI (MEK )	5 uM	Low activity but included based on mechanism of action
Entrectinib	6	8	8	8	6	8	8	8	8			Low activity at maximum concentration tested
Encorafenib	8	8	8	8	6	6	8	8	8			Low activity at maximum concentration tested
Idelalisib	5	8	8	8	8	8	8			PI3Kδ ini.	5 uM	Low activity but included based on mechanism of action
Vemurafenib	8	8	8	8	8	5	8					Low activity at maximum concentration tested
Anastrozole	6	8		8	8	8			8			Low activity at maximum concentration tested
Letrozole	8	8		8	8	8			6			Low activity at maximum concentration tested
Zoledronic	6	8		8	8	8			8			Low activity at maximum concentration tested
Abiraterone	8	8		8	8	8			6			Low activity at maximum concentration tested
Ivosidenib	8	8	8	8	8	8	8	8	5			Low activity at maximum concentration tested
Pemigatinib	8	6	8	8		8	8					Low activity at maximum concentration tested
Cabazitaxel	8	8	8	8	8	6	8					Low activity at maximum concentration tested
Regorafenib	6	8	8	8	8	8	8					Low activity at maximum concentration tested
Mercaptopurine	8	8	8	8	8	6	8	8	8			Low activity at maximum concentration tested
Allopurinol	8	8	8	8	8	8	8	8	6			Low activity at maximum concentration tested
Aminolevulinic	8	8	8	8	8	8	8	8	6			Low activity at maximum concentration tested
Hydroxyurea	8	8	8	8	8	8	8	8	6			Low activity at maximum concentration tested
Megestrol	8	8	8	8	8	8	6	8	8			Low activity at maximum concentration tested
Trifluridine	8	8	8	8	8	8	8	8	6			Low activity at maximum concentration tested
Procarbazine	8	8	8	8	8	8	8	8	6			Low activity at maximum concentration tested
Arsenic trioxide	8	8	8	8	8	8	8	8	6			Low activity at maximum concentration tested
Sirolimus	8	8	8	8	8	8	8	8	6			Low activity at maximum concentration tested
Carboplatin	8	8	8	8	8	8	8	8	6			Low activity at maximum concentration tested
Carmustine	8	8	8	8	8	8	8	8	6			Low activity at maximum concentration tested
Erdafitinib	8	8	8	8	8	8	8	6	8			Low activity at maximum concentration tested
Pexidartinib	8	8	6	8	8	8	8	8	8			Low activity at maximum concentration tested
Methotrexate	8	8	8	8	8	8	8	8	8			Low activity at maximum concentration tested
Busulfan	8	8	8	8	8	8	8	8	8			Low activity at maximum concentration tested
Altretamine	8	8	8	8	8	8	8	8	8			Low activity at maximum concentration tested
Fluorouracil	8	8	8	8	8	8	8	8	8			Low activity at maximum concentration tested
Cyclophosphamide	8	8	8	8	8	8	8	8	8			Low activity at maximum concentration tested
Floxuridine	8	8	8	8	8	8	8	8	8			Low activity at maximum concentration tested
Mitotane	8	8	8	8	8	8	8	8	8			Low activity at maximum concentration tested
Dacarbazine	8	8	8	8	8	8	8	8	8			Low activity at maximum concentration tested
Thalidomide	8	8	8	8	8	8	8	8	8			Low activity at maximum concentration tested
Ifosfamide	8	8	8	8	8	8	8	8	8			Low activity at maximum concentration tested
Bendamustine	8	8	8	8	8	8	8	8	8			Low activity at maximum concentration tested
Tamoxifen citrate	8	8	8	8	8	8	8	8	8			Low activity at maximum concentration tested
Pentostatin	8	8	8	8	8	8	8	8	8			Low activity at maximum concentration tested
Amifostine	8	8	8	8	8	8	8	8	8			Low activity at maximum concentration tested
Temozolomide	8	8	8	8	8	8	8	8	8			Low activity at maximum concentration tested
Temsirolimus	8	8		8	8	8			8			Low activity at maximum concentration tested
Estramustine	8	8		8	8	8			8			Low activity at maximum concentration tested
Capecitabine	8	8		8	8	8			8			Low activity at maximum concentration tested
Exemestane	8	8		8	8	8			8			Low activity at maximum concentration tested
Everolimus	8	8		8	8	8			8			Low activity at maximum concentration tested
Pazopanib	8	8		8	8	8			8			Low activity at maximum concentration tested
Imatinib	8	8		8	8	8			8	KI (ABL1, KIT, PDGFR)	5 uM	Low activity but included based on mechanism of action
Lapatinib	8	8		8	8	8			8			Low activity at maximum concentration tested
Nilotinib	8	8		8	8	8			8			Low activity at maximum concentration tested
Sorafenib	8	8		8	8	8			8			Low activity at maximum concentration tested
Raloxifene	8	8		8	8	8			8			Low activity at maximum concentration tested
Olaparib	8	8	8	8	8	8	8	8	8			Low activity at maximum concentration tested
Pralatrexate	8	8	8	8	8	8	8					Low activity at maximum concentration tested
Pemetrexed	8	8	8	8	8	8	8					Low activity at maximum concentration tested
Enzalutamide	8	8	8	8	8	8	8					Low activity at maximum concentration tested
Plerixafor	8	8	8	8	8	8	8					Low activity at maximum concentration tested
Ruxolitinib	8	8	8	8	8	8	8			KI (pan JAK)	5 uM	Low activity but included based on mechanism of action
Alectinib	8	8	8	8	8	8	8					Low activity at maximum concentration tested
ARRY-380	8	8	8	8	8	8	8	8	8			Low activity at maximum concentration tested
Apalutamide	8	8	8	8	8	8	8	8	8			Low activity at maximum concentration tested
Tazemetostat	8	8	8	8	8	8	8	8	8			Low activity at maximum concentration tested
Ribociclib	8	8	8	8	8	8	8	8	8			Low activity at maximum concentration tested
Osimertinib	8	8	8	8	8	8	8	8	8			Low activity at maximum concentration tested
Lorlatinib	8	8	8	8	8	8	8	8	8			Low activity at maximum concentration tested
Larotrectinib	8	8	8	8	8	8	8	8	8			Low activity at maximum concentration tested
Enasidenib	8	8	8	8	8	8	8	8	8			Low activity at maximum concentration tested
Uridine triOAc.	8	8	8	8	8	8	8	8	8			Low activity at maximum concentration tested
Acalabrutinib	8	8	8	8	8	8	8	8	8	KI (BTK)	5 uM	Low activity but included based on mechanism of action
Darolutamide	8	8	8	8		8	8					Low activity at maximum concentration tested
Auranofin										mTrxR	5 uM	Not in FDA onco panel. Included as only redox inhibitor

## Sheet: Supplementary Table 2
Supplementary Table 2. Patient samples information
ID Patient	Sample	Sex	Age (years)	Immuno.	Molecular subtype	MRD (Day 33)	%m-CD45
1228	Relapse	M	7	B	BCR-ABL1	ND	2.0
1493	D0	M	12	T		ND	0.0
210426	D0	M	16	B	B-other	0.00723	0.5
210403	D0	F	13	T		0.00325	3.0
113	Relapse	F	12	B	B-other	ND	0.2
210521	D0	F	10	B	KMT2A-AFF1	0.00122	0.0
210321	D0	F	15	B	Iamp21	0.0132	0.0
210054	D0	M	4	B	High hyperdiploidy	0.00016	1.3
200335	D0	F	3	B	ETV6-RUNX1	5e-06	2.0
180257	D0	F	17	B	BCR-ABL1	4,17 E-03	2.0
200219	D0	M	4	T		5e-06	2.0
200390	D0	F	6	B	B-other	0.00162	1.3
200414	D0	M	12	B	High hyperdiploidy	ND	2.0
200446	D0	F	2	B	ALL- B-other	5e-06	2.0
200452	D0	F	15	B	B-other	ND	0.7
210018	D0	F	2	B	iAMP21	0	0.2
210086	D0	M	11	T		0.0402	3.5
210111	D0	M	5	T		0	2.0
210146	D0	M	0.2	B	KMT2A-AFF1	ND	0.8
210412	D0	F	6	B	B-other	2.32	ND
210426	D0	M	16	B	B-other	0.00723	0.5
210454	D0	F	5	B	iAMP21	0.000944	2.0
210504	D0	M	7	B	B-other	2.05e-05	2.0
210508	D0	M	13	T		0.387	0.2
210521	D0		9	B	KMT2A-AFF1	0.00122	0
210525	D0	M	14	B	B-other	0.000133	2.0
220026	D0	F	11	B	TCF3-PBX1	0.00419	1.5
220055	D0	F	11	B	B-other	0.000877	0.2
220140	D0	M	7	T		0.00692	2.0
220163	D0	F	0.4	B	KMT2A-AFF1	0.0002	1.2
220198	D0	M	0.2	B	KMT2A-AFF1	0.035	0.5
230020	D0	F	2	B	B-other	0.00329	ND
230052	D0	M	3	B	High hyperdiploidy	2.58e-05	0.4
230060	D0	M	7	T		0.0696	ND
230424	D0	F	12	B	TCF3-HLF	2,61 x 10-1	0.1
230128	D0	M	2	B	High hyperdiploidy	5.43e-05	5.0
200270	D0	F	4	B	High hyperdiploidy	5e-06	1.8
230275	D0	F	2	B	High hyperdiploidy	6,38 E-05	1.0
210492	D0	F	9	B	B-other	0.00548	ND
D0, diagnosis; F, female; M, male; Immuno., immunophenotype; MRD, minimal residual disease; ND, not done.

## Sheet: Supplementary Table 3
Supplementary Table 3. Information on the drugs chosen for ELDA screening.
Grug classes	Drug	Targeted kinase	Clinical trial available for any leukemia: Number of clinical trial	ELDA max concentration (uM)
Alkylating agent	Cisplatin		Chronic Lymphocytic Leukemia: NCT00003402	5.0
anthracenediones	Mitoxantrone		Philadelphia-Chromosome Positive (Ph+) Acute Lymphoblastic Leukemia: NCT00940524	0.2
	Dactinomycin		Leukemia: NCT00002766	0.0072
Anthracycline	Idarubicin hydrochloride		Acute Leukemia: NCT01794702	0.2
antimetabolites	Gemcitabine hydrochlorid		Children With Relapsed or Refractory Acute Lymphoblastic Leukemia: NCT00006462	0.2
	Clofarabine		Acute Leukemia: NCT01794702	0.2
	Cytarabine hydrochloride		Refractory or Relapsed Acute Leukemia: NCT02930109	5.0
	Asparaginase		Acute Lymphoblastic Leukemia: NCT00506597	0.72U
	Cladribine		Refractory Acute Leukemia: NCT03235973	0.2
	Fludarabine phosphate		Acute myeloid leukemia: NCT04989335	5.0
	Thioguanine		Clinical efficacy and safety of 6-thioguanine in the treatment of childhood acute lymphoblastic leukemia: CRD42020150466	5.0
BCL-2 inhibitor	Venetoclax		Relapsed or Refractory Acute Leukemia: NCT03826992	0.2
corticosteroid	Dexamethasone		Therapy for Pediatric Relapsed or Refractory Acute Lymphoblastic Leukemia: NCT00186875	0.2
demethylation agent	Azacitidine		Phase I/II Trial of S64315 Plus Azacitidine in Acute Myeloid Leukaemia: NCT04629443	5.0
histone deacetylase (HDAC) inhibitors	Belinostat		Belinostat and Bortezomib in Treating Patients With Relapsed or Refractory Acute Leukemia or Myelodysplastic Syndrome:NCT01075425	5.0
	Panobinostat		Panobinostat in Treating Patients With Relapsed or Refractory Acute Lymphoblastic Leukemia or Acute Myeloid Leukemia: NCT00723203	0.2
	Romidepsin		Bortezomib and Romidepsin in Patients With Chronic Lymphocytic Leukemia/Small Lymphocytic Lymphoma: NCT00963274	0.0072
	Vorinostat		A phase 2 study of vorinostat in acute myeloid leukemia: NCT00305773	5.0
Hedgehog Pathway Inhibitor	Glasdegib		A Study Evaluating Intensive Chemotherapy With or Without Glasdegib or Azacitidine With or Without Glasdegib In Patients With Previously Untreated Acute Myeloid Leukemia (BRIGHT AML1019): NCT03416179	5.0
nuclear export inhibitor	Selinexor		Selinexor With Combination Chemotherapy in Treating Patients With Acute Myeloid Leukemia: NCT02573363	5.0
PARP inhibitor	Niraparib hydrochloride		A Study of MK4827 in Participants With Advanced Solid Tumors or Hematologic Malignancies (MK-4827-001 AM8): NCT00749502	5.0
proteasome inhibitor	Bortezomib		Belinostat and Bortezomib in Treating Patients With Relapsed or Refractory Acute Leukemia or Myelodysplastic Syndrome: NCT01075425	0.2
	Ixazomib		Ixazomib in Combination With Chemotherapy for Childhood Relapsed or Refractory Acute Lymphoblastic Leukemia and Lymphoblastic Lymphoma: NCT03817320	0.2
	Carfilzomib		Carfilzomib in Patients With Relapsed Acute Myeloid or Acute Lymphoblastic Leukemia (AML ALL): NCT01137747	0.0072
protein translation inhibitor	Omacetaxine mepesuccinate		Homoharringtonine (Omacetaxine Mepesuccinate) in Treating Patients With Chronic Myeloid Leukemia (CML) With the T315I BCR-ABL Gene Mutation: NCT00375219	5.0
purine nucleoside analog	Nelarabine		Children’s Oncology Group AALL0434: A Phase III Randomized Clinical Trial Testing Nelarabine in Newly Diagnosed T-Cell Acute Lymphoblastic Leukemia: NCT00408005	5.0
reduction/oxidation (redox) Inhibitor	Auranofin		Auranofin induces lethal oxidative and endoplasmic reticulum stress and exerts potent preclinical activity against chronic lymphocytic leukemia: PMID: 24599128	5.0
Topoisomerase Inhibitors	Topotecan hydrochloride		Topotecan in Treating Children With Refractory Leukemia: NCT00002705	5.0
	Vincristine		Phase III Study of Vincristine Sulfate Liposome For Injection In Adults With Naïve Acute Lymphoblastic Leukemia (LY01609): NCT02072785	0.2
	Ixabepilone		Ixabepilone in Treating Young Patients With Solid Tumors or Leukemia That Haven't Responded to Therapy: NCT00030108	0.2
Kinase inhibitors	Imatinib	BCR-ABL, c-KIT, PDGFRA	Efficacy Study of Imatinib Mesylate to Treat Philadelphia-Positive Acute Lymphocytic Leukemia: NCT00154349	5.0
	Ruxolitinib	JAK1, JAK2	A phase I clinical trial of ruxolitinib in combination with nilotinib in chronic myeloid leukemia patients with molecular evidence of disease: NCT01702064	5.0
	Capmatinib	c-Met	Enasidenib in Combination With Cobimetinib for the Treatment of Relapsed or Refractory Acute Myeloid Leukemia: NCT05441514	5.0
	Cobimetinib	MEK	Enasidenib in Combination With Cobimetinib for the Treatment of Relapsed or Refractory Acute Myeloid Leukemia: NCT05441514	5.0
	Ponatinib	ABL1, KIT, PDGFRA	Ponatinib - Frontline for Chronic Myeloid Leukemia (CML) in Accelerated Phase (AP): NCT01570868	5.0
	Erlotinib hydrochloride	EGFR	Erlotinib Hydrochloride in Treating Patients With Relapsed or Refractory Acute Myeloid Leukemia: NCT01664897	5.0
	Gilteritinib	FLT3	A Study to Assess Safety and Efficacy of Venetoclax in Combination With Gilteritinib in Participants With Relapsed/Refractory Acute Myeloid Leukemia: NCT03625505	5.0
	Fedratinib	JAK2	Fedratinib in Myelodysplastic /Myeloproliferative Neoplasms (MDS/MPNs) and Chronic Neutrophilic Leukemia (CNL): NCT05177211	5.0
	Binimetinib	MEK 1/2	Binimetinib for People With Relapsed/Refractory BRAF Wild Type Hairy Cell Leukemia and Variant: NCT04322383	5.0
	Selumetinib	MEK1	International Trial of Selumetinib in Combination With Dexamethasone for the Treatment of Acute Lymphoblastic Leukaemia (SeluDex): NCT03705507	5.0
	Copanlisib tris-HCl	PI3K	Window Trial to Evaluate Molecular Response to PI3K Inhibition With Copanlisib in r/r Adult B-cell ALL: NCT04803123	0.2
	Duvelisib	PI3K	IPI-145 in Relapsed Refractory Acute Lymphoblastic Leukemia (ALL): NCT02028039	5.0
	Axitinib	VEGFR1, 2, 3 , PDGFRB	AG-013736 (Axitinib) In Patients With Poor Prognosis Acute Myeloid Leukemia (AML) Or Myelodysplastic Syndrome (MDS): NCT00071006	5.0
	Acalabrutinib	BTK	Acalabrutinib Safety Study in Untreated and Relapsed or Refractory Chronic Lymphocytic Leukemia Patients (ASSURE): NCT04008706	5.0
	Zanubrutinib	BTK	Efficacy and Safety of Zanubrutinib in Relapsed or Refractory Chronic Lymphocytic Leukemia/Small Lymphocytic Lymphoma: NCT03206918	5.0
	Alpelisib	PI3K	Combination strategies to overcome drug resistance in FLT+ acute myeloid leukaemia: PMID: 37568211	5.0
	Idelalisib	PI3K	Efficacy of idelalisib and rituximab in relapsed/refractory chronic lymphocytic leukemia treated outside of clinical trials. A report of the Gimema Working Group:PMID: 33739461	5.0
	Bosutinib	Src, ABL1	Study Evaluating SKI-606 (Bosutinib) In Philadelphia Chromosome Positive Leukemias: NCT00261846	5.0
	Dasatinib	ABL1, Src,BTK, KIT	Study of Frontline Dasatinib Plus Chemotherapy in Philadelphia Chromosome Positive Acute Lymphoblastic Leukemia: NCT01724879	5.0
	Ibrutinib	BTK	A Study of Bruton's Tyrosine Kinase (BTK) Inhibitor Ibrutinib in Participants With Treatment-naive Chronic Lymphocytic Leukemia/Small Lymphocytic Lymphoma: NCT02556892	5.0
